# Supplementary material for: Microstructural and Residual Stress Homogenization of Titanium Sputtering Targets for OLED 6G Applications Through Controlled Rolling and Heat Treatment
Source: Materials (Basel). 2025 Oct 30;18(21):4965. doi: 10.3390/ma18214965 (PMC12608695; doi:10.3390/ma18214965)
Supplement: Supplementary file 1 [file materials-18-04965-s001.zip]

Archive with 1 entries (1 files):
- materials-3958853-supplementary.pdf
